# Supplementary material for: Real-World Effectiveness and Safety of Upadacitinib in Patients with Ulcerative Colitis: A Systematic Review and Meta-Analysis
Source: J Clin Med. 2025 Mar 25;14(7):2232. doi: 10.3390/jcm14072232 (PMC11989280; doi:10.3390/jcm14072232)
Supplement: Supplementary file 1 [file jcm-14-02232-s001.zip]

Archive with 1 entries (1 files):
- jcm-3519463-supplementary.pdf
